# Supplementary material for: Working Differently, Performing Similarly: Systems Intelligence and Job Crafting as Predictors of Job Performance in a Three-Wave Longitudinal Study
Source: Behav Sci (Basel). 2025 Sep 14;15(9):1255. doi: 10.3390/bs15091255 (PMC12467773; doi:10.3390/bs15091255)
Supplement: Supplementary file 1 [file behavsci-15-01255-s001.zip]

Archive with 1 entries (1 files):
- behavsci-3833916-supplementary.pdf
